# Supplementary material for: Glossogyne tenuifolia Extract Increases Nitric Oxide Production in Human Umbilical Vein Endothelial Cells
Source: Pharmaceuticals (Basel). 2021 Jun 17;14(6):577. doi: 10.3390/ph14060577 (PMC8235410; doi:10.3390/ph14060577)
Supplement: Supplementary file 1 [file pharmaceuticals-14-00577-s001.zip]

Archive with 1 entries (1 files):
- pharmaceuticals-1243914-supplementary.pptx
